# Supplementary material for: Solid-State NMR-Based Metabolomics Imprinting Elucidation in Tissue Metabolites, Metabolites Inhibition, and Metabolic Hub in Zebrafish by Chitosan
Source: Metabolites. 2022 Dec 14;12(12):1263. doi: 10.3390/metabo12121263 (PMC9785866; doi:10.3390/metabo12121263)
Supplement: Supplementary file 1 [file metabolites-12-01263-s001.zip]

Archive with 1 entries (1 files):
- metabolites-2074133-supplementary.pdf
